# Supplementary material for: Characterizing the Diverse Mutational Pathways Associated with R5-Tropic Maraviroc Resistance: HIV-1 That Uses the Drug-Bound CCR5 Coreceptor
Source: J Virol. 2015 Sep 2;89(22):11457–72. doi: 10.1128/JVI.01384-15 (PMC4645647; doi:10.1128/JVI.01384-15)
Supplement: Supplemental material [file JVI.01384-15_zjv999090957sd2.xls]

## Sheet: Table S1
Table S1. Coevolving sites from sensitive viruses (patient 1-16). HXB2 numbering is used as reference. Degree: number of interactions/coevolving pairs with this site. Selection: this indicates the results of positive selection analysis (at 95% posterior probability). “null” indicates no positive selection. Site: this indicates the position of coevolving site in the alignment. N-Gly Motif: the pos…
* indicates the adjacent coevolving sites are in the same NXS/TX motif and will only be counted once
HXB2	Degree	Site	Domain	Selection	Protein	N-Gly Motif
34L	12	33	C1	null	gp120
80N	5	79	C1	null	gp120
85V	1	84	C1	0.959789	gp120
92N	1	91	C1	null	gp120
99D	1	98	C1	null	gp120
229N	1	202	C2	null	gp120
232T	1	205	C2	null	gp120
236T	2	209	C2	null	gp120	NXS/TX
238P	15	211	C2	null	gp120
240T	1	213	C2	null	gp120
275V	1	248	C2	null	gp120
279D	1	252	C2	null	gp120	NXS/TX
290T	2	263	C2	null	gp120	NXS/TX*
291S	4	264	C2	0.966712	gp120	NXS/TX*
295N	1	268	C2	null	gp120	NXS/TX
333I	2	305	C3	null	gp120	NXS/TX*
335R	3	307	C3	0.99999	gp120	NXS/TX*
336A	4	308	C3	0.999804	gp120
337K	1	309	C3	null	gp120
340N	1	312	C3	0.988433	gp120	NXS/TX
343K	5	315	C3	0.981324	gp120
344Q	10	316	C3	0.999241	gp120
346A	4	318	C3	null	gp120
347S	2	319	C3	1	gp120
350R	1	322	C3	null	gp120
356N	1	324	C3	null	gp120	NXS/TX*
357K	20	325	C3	null	gp120	NXS/TX*
360I	5	328	C3	0.999305	gp120
362K	17	330	C3	0.997297	gp120	NXS/TX*
363Q	17	331	C3	0.998267	gp120	NXS/TX*
440S	13	390	C4	0.997212	gp120
442Q	21	392	C4	0.999411	gp120
444R	15	394	C4	0.999696	gp120
490K	14	434	C5	null	gp120
502K	7	446	C5	null	gp120
364S	4	332	CD4 binding	null	gp120	NXS/TX*
365S	4	333	CD4 binding	null	gp120	NXS/TX*
373T	1	341	CD4 binding	null	gp120
16R	2	15	Signal peptide	null	gp120
132T	1	131	V1	null	gp120
161I	7	139	V2	null	gp120
165I	4	143	V2	null	gp120
170Q	14	148	V2	0.962951	gp120
173Y	13	151	V2	null	gp120
175F	3	153	V2	null	gp120
183P	1	161	V2	null	gp120
185D	1	163	V2	0.999853	gp120
194T	2	167	V2	null	gp120
195S	9	168	V2	null	gp120
297T	3	270	V3	null	gp120	NXS/TX
300N	2	273	V3	null	gp120
309I	15	282	V3	null	gp120
315R	13	286	V3	null	gp120
316A	9	287	V3	null	gp120
319T	2	290	V3	null	gp120
322K	1	293	V3	null	gp120
389Q	3	357	V4	0.999025	gp120	NXS/TX
394T	13	362	V4	null	gp120	NXS/TX
417P	9	367	V4	null	gp120
467I	3	411	V5	null	gp120
471G	9	415	V5	null	gp120
636N	24	580	Coiled coil	null	gp41
640S	12	584	Coiled coil	null	gp41	NXS/TX
641L	12	585	Coiled coil	0.976439	gp41
644S	18	588	Coiled coil	0.997303	gp41
648E	26	592	Coiled coil	null	gp41
651N	19	595	Coiled coil	null	gp41
655K	11	599	Coiled coil	null	gp41
658Q	5	602	Coiled coil	null	gp41
659E	19	603	Coiled coil	null	gp41
662E	22	606	Coiled coil	null	gp41
665K	2	609	Coiled coil	null	gp41
667A	9	611	Coiled coil	null	gp41
514G	9	458	Fusion peptide	null	gp41
515I	2	459	Fusion peptide	null	gp41
520L	4	464	Fusion peptide	null	gp41
554N	5	498	gp41_a	null	gp41
595I	7	539	gp41_b	null	gp41
605T	1	549	gp41_b	null	gp41
607A	13	551	gp41_b	null	gp41
612A	14	556	gp41_b	0.999861	gp41
619L	6	563	gp41_b	0.999707	gp41	NXS/TX
620E	24	564	gp41_b	1	gp41
621Q	19	565	gp41_b	0.999999	gp41
624N	17	568	gp41_b	0.999997	gp41
668S	9	612	gp41_c	null	gp41
671N	6	615	gp41_c	null	gp41
674N	6	618	gp41_c	null	gp41
677N	1	621	gp41_c	null	gp41
683K	6	627	gp41_c	null	gp41
700A	15	644	gp41_c	null	gp41
702L	2	646	gp41_c	null	gp41
716S	1	660	gp41_d	null	gp41
719T	1	663	gp41_d	null	gp41
720H	9	664	gp41_d	0.999706	gp41
723T	12	667	gp41_d	0.998161	gp41
724P	1	668	gp41_d	0.99985	gp41
734E	19	678	gp41_d	null	gp41
736E	11	680	gp41_d	null	gp41
746I	30	690	gp41_d	null	gp41
747R	9	691	gp41_d	null	gp41
750N	9	694	gp41_d	null	gp41
754A	20	698	gp41_d	null	gp41
756I	1	700	gp41_d	null	gp41
758D	2	702	gp41_d	null	gp41
778V	8	722	gp41_d	null	gp41
779T	19	723	gp41_d	null	gp41
781I	1	725	gp41_d	0.971435	gp41
792A	17	736	gp41_d	0.999996	gp41
804S	18	748	gp41_d	0.999353	gp41
817A	8	761	gp41_d	null	gp41	NXS/TX*
818T	6	762	gp41_d	null	gp41	NXS/TX*
832V	15	776	gp41_d	null	gp41
833V	2	777	gp41_d	null	gp41
836A	13	780	gp41_d	1	gp41
837C	6	781	gp41_d	0.999933	gp41
840I	5	784	gp41_d	null	gp41
841R	4	785	gp41_d	0.985505	gp41
842H	6	786	gp41_d	null	gp41
588K	8	532	Immunosuppressive region	null	gp41

## Sheet: Table S2
Table S2. Positively selected sites from all sensitive viruses (patient 1-20). HXB2 numbering is used as reference. Selection: this indicates the results of positive selection analysis (at 95% posterior probability). Site: this indicates the position of coevolving site in the alignment. N-Gly Motif: the position of the coevolving site in the NXS/TX motif, the position is highlighted in bold and u…
* indicates the adjacent coevolving sites are in the same NXS/TX motif and will only be counted once
HXB2	Site	Selection	Domain	Protein	N-Gly Motif
19T	18	0.994262	Signal peptide	gp120
49T	48	0.998743	C1	gp120
62D	61	0.999958	C1	gp120
85V	84	0.959789	C1	gp120
130K	129	0.999993	C1	gp120
164S	142	0.999994	V2	gp120
170Q	148	0.962951	V2	gp120
178K	156	0.971741	V2	gp120
179L	157	0.998009	V2	gp120
185D	163	0.999853	V2	gp120
291S	264	0.966712	C2	gp120	NXS/TX
293E	266	0.999993	C2	gp120
308R	281	0.999681	V3	gp120
335R	307	0.99999	C3	gp120	NXS/TX
336A	308	0.999804	C3	gp120
340N	312	0.988433	C3	gp120	NXS/TX
343K	315	0.981324	C3	gp120
344Q	316	0.999241	C3	gp120
347S	319	1	C3	gp120
360I	328	0.999305	C3	gp120
362K	330	0.997297	C3	gp120	NXS/TX*
363Q	331	0.998267	C3	gp120	NXS/TX*
389Q	357	0.999025	V4	gp120	NXS/TX
440S	390	0.997212	C4	gp120
442Q	392	0.999411	C4	gp120
444R	394	0.999696	C4	gp120
518L	462	0.978885	Fusion peptide	gp41
535M	479	0.999661	gp41_a	gp41
612A	556	0.999861	gp41_b	gp41
619L	563	0.999707	gp41_b	gp41	NXS/TX
620E	564	1	gp41_b	gp41
621Q	565	0.999999	gp41_b	gp41
624N	568	0.999997	gp41_b	gp41
641L	585	0.976439	Coiled coil	gp41
644S	588	0.997303	Coiled coil	gp41
720H	664	0.999706	gp41_d	gp41
723T	667	0.998161	gp41_d	gp41
724P	668	0.99985	gp41_d	gp41
781I	725	0.971435	gp41_d	gp41
792A	736	0.999996	gp41_d	gp41
804S	748	0.999353	gp41_d	gp41
815L	759	0.998504	gp41_d	gp41
836A	780	1	gp41_d	gp41
837C	781	0.999933	gp41_d	gp41
841R	785	0.985505	gp41_d	gp41

## Sheet: Table S3
Table S3. Coevolving sites from resistant viruses (patient 1-16). HXB2 numbering is used as reference. Degree: number of interactions/coevolving pairs with this site. Selection: this indicates the results of positive selection analysis (at 95% posterior probability). “null” indicates no positive selection. Site: this indicates the position of coevolving site in the alignment. N-Gly Motif: the pos…
* indicates the adjacent coevolving sites are in the same NXS/TX motif and will only be counted once
HXB2	Degree	Site	Domain	Selection	Protein	N-Gly Motif
34L	12	33	C1	null	gp120
84V	1	83	C1	null	gp120
85V	1	84	C1	0.997736	gp120
99D	16	98	C1	null	gp120
201I	8	174	C2	null	gp120
229N	1	202	C2	null	gp120
232T	2	205	C2	null	gp120
236T	3	209	C2	null	gp120	NXS/TX
238P	2	211	C2	null	gp120
268E	7	241	C2	null	gp120
275V	10	248	C2	null	gp120
278T	1	251	C2	null	gp120	NXS/TX*
279D	1	252	C2	0.973395	gp120	NXS/TX*
290T	15	263	C2	null	gp120	NXS/TX
293E	1	266	C2	0.997448	gp120
295N	1	268	C2	null	gp120	NXS/TX
335R	5	307	C3	0.98715	gp120	NXS/TX
336A	13	308	C3	0.999229	gp120
337K	1	309	C3	0.99455	gp120
339N	3	311	C3	null	gp120	NXS/TX*
340N	2	312	C3	0.99799	gp120	NXS/TX*
343K	3	315	C3	0.999951	gp120
344Q	15	316	C3	0.999993	gp120
347S	3	319	C3	1	gp120
350R	3	322	C3	0.974134	gp120
351E	16	323	C3	null	gp120
357K	25	325	C3	null	gp120	NXS/TX*
358T	1	326	C3	null	gp120	NXS/TX*
360I	6	328	C3	0.999998	gp120
362K	4	330	C3	0.988469	gp120	NXS/TX*
363Q	13	331	C3	0.999992	gp120	NXS/TX*
440S	9	390	C4	0.974215	gp120
442Q	5	392	C4	0.999915	gp120
444R	15	394	C4	0.999052	gp120
490K	6	434	C5	null	gp120
365S	9	333	CD4 binding	0.968434	gp120	NXS/TX
373T	10	341	CD4 binding	0.986405	gp120
12R	2	12	Signal peptide	0.995959	gp120
24M	6	23	Signal peptide	null	gp120
29S	1	28	Signal peptide	null	gp120
31T	1	30	Signal peptide	null	gp120
154I	2	132	V1	null	gp120
161I	1	139	V2	0.997172	gp120	NXS/TX
173Y	7	151	V2	null	gp120
178K	1	156	V2	0.999931	gp120
183P	10	161	V2	0.963713	gp120
194T	1	167	V2	null	gp120
195S	6	168	V2	null	gp120
297T	2	270	V3	null	gp120	NXS/TX
300N	1	273	V3	null	gp120
305K	2	278	V3	null	gp120
308R	7	281	V3	0.999995	gp120
309I	17	282	V3	null	gp120
315R	3	286	V3	null	gp120
316A	3	287	V3	0.954869	gp120
319T	13	290	V3	null	gp120
321G	1	292	V3	null	gp120
389Q	16	357	V4	null	gp120	NXS/TX
394T	5	362	V4	null	gp120	NXS/TX
415T	17	365	V4	null	gp120
467I	2	411	V5	0.958992	gp120
471G	14	415	V5	0.972233	gp120
636N	22	580	Coiled coil	0.971159	gp41
640S	15	584	Coiled coil	0.999965	gp41	NXS/TX
641L	3	585	Coiled coil	0.994541	gp41
644S	10	588	Coiled coil	0.999716	gp41
648E	12	592	Coiled coil	0.990404	gp41
651N	10	595	Coiled coil	0.964727	gp41
658Q	10	602	Coiled coil	null	gp41
659E	19	603	Coiled coil	null	gp41
662E	12	606	Coiled coil	null	gp41
514G	13	458	Fusion peptide	null	gp41
515I	9	459	Fusion peptide	0.969235	gp41
535M	1	479	gp41_a	0.999982	gp41
554N	12	498	gp41_a	null	gp41
607A	12	551	gp41_b	0.995402	gp41
612A	19	556	gp41_b	1	gp41
618S	19	562	gp41_b	null	gp41	NXS/TX*
619L	1	563	gp41_b	1	gp41	NXS/TX*
620E	16	564	gp41_b	0.999999	gp41
621Q	23	565	gp41_b	0.999999	gp41
624N	18	568	gp41_b	0.999243	gp41
630E	6	574	gp41_b	null	gp41
674N	2	618	gp41_c	null	gp41
677N	2	621	gp41_c	null	gp41
683K	3	627	gp41_c	null	gp41
700A	18	644	gp41_c	null	gp41
706N	15	650	gp41_c	null	gp41
720H	1	664	gp41_d	0.999948	gp41
721L	1	665	gp41_d	0.982867	gp41
723T	5	667	gp41_d	0.999998	gp41
724P	3	668	gp41_d	0.999258	gp41
734E	26	678	gp41_d	null	gp41
739E	9	683	gp41_d	null	gp41
744R	6	688	gp41_d	null	gp41
746I	24	690	gp41_d	null	gp41
747R	9	691	gp41_d	0.997416	gp41
750N	18	694	gp41_d	0.978824	gp41
754A	27	698	gp41_d	null	gp41
778V	2	722	gp41_d	null	gp41
779T	16	723	gp41_d	0.955219	gp41
781I	9	725	gp41_d	null	gp41
792A	18	736	gp41_d	0.999976	gp41
796W	1	740	gp41_d	null	gp41
804S	17	748	gp41_d	null	gp41
817A	20	761	gp41_d	null	gp41	NXS/TX*
818T	18	762	gp41_d	null	gp41	NXS/TX*
832V	2	776	gp41_d	null	gp41
835G	2	779	gp41_d	null	gp41
836A	14	780	gp41_d	1	gp41
837C	8	781	gp41_d	0.999181	gp41
840I	4	784	gp41_d	null	gp41
583V	2	527	Immunosuppressive region	null	gp41
588K	14	532	Immunosuppressive region	null	gp41

## Sheet: Table S4
Table S4. Positively selected sites from all resistant viruses. HXB2 numbering is used as reference. Selection: this indicates the results of positive selection analysis (at 95% posterior probability). Site: this indicates the position of coevolving site in the alignment. N-Gly Motif: the position of the coevolving site in the NXS/TX motif, the position is highlighted in bold and underlined.
* indicates the adjacent coevolving sites are in the same NXS/TX motif and will only be counted once
HXB2	Site	Selection	Domain	Protein	N-Gly Motif
10L	10	0.971703	Signal peptide	gp120
12R	12	0.995959	Signal peptide	gp120
13W	13	0.979073	Signal peptide	gp120
16R	15	0.965843	Signal peptide	gp120
19T	18	0.999982	Signal peptide	gp120
33K	32	0.977335	C1	gp120
62D	61	0.957779	C1	gp120
85V	84	0.997736	C1	gp120
87V	86	0.983983	C1	gp120
92N	91	0.966707	C1	gp120
130K	129	0.999952	C1	gp120
161I	139	0.997172	V2	gp120	NXS/TX
164S	142	1	V2	gp120
169V	147	0.963033	V2	gp120
170Q	148	0.989969	V2	gp120
178K	156	0.999931	V2	gp120
183P	161	0.963713	V2	gp120
185D	163	0.99898	V2	gp120
279D	252	0.973395	C2	gp120	NXS/TX
291S	264	0.992294	C2	gp120
293E	266	0.997448	C2	gp120
308R	281	0.999995	V3	gp120
316A	287	0.954869	V3	gp120
317F	288	0.964434	V3	gp120
335R	307	0.98715	C3	gp120	NXS/TX
336A	308	0.999229	C3	gp120
337K	309	0.99455	C3	gp120
340N	312	0.99799	C3	gp120	NXS/TX
343K	315	0.999951	C3	gp120
344Q	316	0.999993	C3	gp120
347S	319	1	C3	gp120
350R	322	0.974134	C3	gp120
360I	328	0.999998	C3	gp120
362K	330	0.988469	C3	gp120	NXS/TX*
363Q	331	0.999992	C3	gp120	NXS/TX*
364S	332	0.954451	CD4 binding	gp120
365S	333	0.968434	CD4 binding	gp120	NXS/TX
373T	341	0.986405	CD4 binding	gp120
440S	390	0.974215	C4	gp120
442Q	392	0.999915	C4	gp120
444R	394	0.999052	C4	gp120
467I	411	0.958992	V5	gp120
471G	415	0.972233	V5	gp120
515I	459	0.969235	Fusion peptide	gp41
535M	479	0.999982	gp41_a	gp41
607A	551	0.995402	gp41_b	gp41
612A	556	1	gp41_b	gp41
619L	563	1	gp41_b	gp41
620E	564	0.999999	gp41_b	gp41
621Q	565	0.999999	gp41_b	gp41
624N	568	0.999243	gp41_b	gp41	NXS/TX
636N	580	0.971159	Coiled coil	gp41	NXS/TX
640S	584	0.999965	Coiled coil	gp41
641L	585	0.994541	Coiled coil	gp41
644S	588	0.999716	Coiled coil	gp41
646I	590	0.975725	Coiled coil	gp41
648E	592	0.990404	Coiled coil	gp41
651N	595	0.964727	Coiled coil	gp41
720H	664	0.999948	gp41_d	gp41
721L	665	0.982867	gp41_d	gp41
723T	667	0.999998	gp41_d	gp41
724P	668	0.999258	gp41_d	gp41
747R	691	0.997416	gp41_d	gp41
750N	694	0.978824	gp41_d	gp41
779T	723	0.955219	gp41_d	gp41
792A	736	0.999976	gp41_d	gp41
836A	780	1	gp41_d	gp41
837C	781	0.999181	gp41_d	gp41
851L	795	0.95125	gp41_d	gp41

## Sheet: Table S5
Table S5. Coevolving sites from viruses when placebo-arm treatment started. HXB2 numbering is used as reference. Degree: number of interactions/coevolving pairs with this site. Site: this indicates the position of coevolving site in the alignment. N-Gly Motif: the position of the coevolving site in the NXS/TX motif, the position is highlighted in bold and underlined.
HXB2	Degree	Site	Domain	Protein	N-Gly Motif
65V	20	64	C1	gp120
62D	9	61	C1	gp120
49T	2	48	C1	gp120	NXS/TX
33K	9	32	C1	gp120
130K	3	129	C1	gp120
240T	21	213	C2	gp120
270V	10	243	C2	gp120
289N	6	262	C2	gp120
335R	16	307	C3	gp120	NXS/TX
336A	28	308	C3	gp120
337K	14	309	C3	gp120
340N	19	312	C3	gp120	NXS/TX
347S	16	319	C3	gp120
362K	5	330	C3	gp120
363Q	11	331	C3	gp120
429K	17	379	C4	gp120
444R	18	394	C4	gp120
364S	5	332	CD4 binding	gp120
19T	23	18	Signal peptide	gp120
27I	4	26	Signal peptide	gp120
28C	6	27	Signal peptide	gp120
30A	9	29	Signal peptide	gp120
132T	21	131	V1	gp120
164S	5	142	V2	gp120
167G	13	145	V2	gp120
169V	4	147	V2	gp120
177Y	3	155	V2	gp120
183P	5	161	V2	gp120
299P	5	272	V3	gp120
300N	15	273	V3	gp120
308R	17	281	V3	gp120
658Q	3	602	Coiled coil	gp41
515I	5	459	Fusion peptide	gp41
555L	2	499	gp41_a	gp41
621Q	11	565	gp41_b	gp41
668S	13	612	gp41_c	gp41
746I	16	690	gp41_d	gp41
750N	6	694	gp41_d	gp41
777I	1	721	gp41_d	gp41
778V	10	722	gp41_d	gp41
792A	17	736	gp41_d	gp41
804S	7	748	gp41_d	gp41
818T	10	762	gp41_d	gp41
832V	14	776	gp41_d	gp41
841R	2	785	gp41_d	gp41

## Sheet: Table S6
Table S6. Coevolving sites from viruses after placebo-arm treatment. HXB2 numbering is used as reference. Degree: number of interactions/coevolving pairs with this site. Site: this indicates the position of coevolving site in the alignment. N-Gly Motif: the position of the coevolving site in the NXS/TX motif, the position is highlighted in bold and underlined.
HXB2	Degree	Site	Domain	Protein	N-Gly Motif
130K	4	129	C1	gp120
33K	35	32	C1	gp120
61Y	2	60	C1	gp120
62D	2	61	C1	gp120
65V	29	64	C1	gp120
84V	29	83	C1	gp120
232T	40	205	C2	gp120
240T	41	213	C2	gp120
269E	8	242	C2	gp120
270V	39	243	C2	gp120
278T	38	251	C2	gp120	NXS/TX
290T	26	263	C2	gp120
335R	30	307	C3	gp120	NXS/TX
336A	41	308	C3	gp120
337K	39	309	C3	gp120
340N	27	312	C3	gp120	NXS/TX
343K	37	315	C3	gp120
347S	37	319	C3	gp120
362K	28	330	C3	gp120
363Q	18	331	C3	gp120
429K	20	379	C4	gp120
444R	40	394	C4	gp120	NXS/TX
476R	30	420	C5	gp120
500K	33	444	C5	gp120
28C	14	27	Signal peptide	gp120
8Q	32	8	Signal peptide	gp120
132T	3	131	V1	gp120
169V	33	147	V2	gp120
178K	37	156	V2	gp120
179L	23	157	V2	gp120
308R	32	281	V3	gp120
309I	2	282	V3	gp120
515I	31	459	Fusion peptide	gp41
535M	19	479	gp41_a	gp41
612A	23	556	gp41_b	gp41	NXS/TX
619L	29	563	gp41_b	gp41	NXS/TX
620E	31	564	gp41_b	gp41
621Q	38	565	gp41_b	gp41
624N	34	568	gp41_b	gp41
699F	35	643	gp41_c	gp41
723T	33	667	gp41_d	gp41
724P	18	668	gp41_d	gp41
746I	35	690	gp41_d	gp41
750N	31	694	gp41_d	gp41
778V	39	722	gp41_d	gp41
781I	31	725	gp41_d	gp41
792A	28	736	gp41_d	gp41
804S	40	748	gp41_d	gp41
832V	29	776	gp41_d	gp41
841R	31	785	gp41_d	gp41

## Sheet: Table S7
Table S7. Coevolving sites for patient 10 and 13, respectively.
Patient 10
Sensitive	Hydro	MW
335R (aa) 340N	-0.2218	-0.1104
Resistant
293E (aa) 343K	0.0041	-0.0784
Patient 13
Sensitive	Hydro	MW
336A (aa) 340N	0.2646	-0.0193
336A (aa) 337K	-0.083	-0.1583
Resistant
336A (aa) 337K	0.117	-0.2808

## Sheet: Table S8
Table S8.Positively selected coevolving sites unique to resistant viruses (patient 1-16). HXB2 numbering is used as reference. Degree: number of interactions/coevolving pairs with this site. Selection: this indicates the results of positive selection analysis (at 95% posterior probability). Site: this indicates the position of coevolving site in the alignment. N-Gly Motif: the position of the cov…
HXB2 sites underlined and highlighted in bold can be mapped into a hypothetical CD4-gp120-CCR55 structure (see supplementary Figure S8), where two N-linked glycans are also modelled.
HXB2	Degree	Site	Domain	Selection	Protein	N-Gly Motif
12R	2	12	SIGNAL	0.995959	gp120
161I	7	139	V2	0.997172	gp120	NXS/TX
183P	1	161	V2	0.963713	gp120
92N	1	91	C1	0.966707	gp120
279D	1	252	C2	0.973395	gp120	NXS/TX
337K	1	309	C3	0.99455	gp120	+2
350R	1	322	C3	0.974134	gp120	-2
365S	4	333	CD4B	0.968434	gp120	NXS/TX
373T	1	341	CD4B	0.986405	gp120
316A	9	287	V3	0.954869	gp120
467I	3	411	V5	0.958992	gp120
471G	9	415	V5	0.972233	gp120
515I	2	459	FP	0.969235	gp41
607A	13	551	gp41_b	0.995402	gp41
636N	24	580	Coiled coil	0.971159	gp41	-1
640S	12	584	Coiled coil	0.999965	gp41	NXS/TX
648E	26	592	Coiled coil	0.990404	gp41
651N	19	595	Coiled coil	0.964727	gp41
721L	1	665	gp41_d	0.982867	gp41
747R	9	691	gp41_d	0.997416	gp41
750N	9	694	gp41_d	0.978824	gp41
779T	19	723	gp41_d	0.955219	gp41
